# Supplementary material for: An artificial intelligence accelerated virtual screening platform for drug discovery
Source: Nat Commun. 2024 Sep 5;15:7761. doi: 10.1038/s41467-024-52061-7 (PMC11377542; doi:10.1038/s41467-024-52061-7)
Supplement: Supplementary file 4 — Supplementary Data 1 [file 41467_2024_52061_MOESM4_ESM.zip]

Archive with 2 entries (2 files):
- Comprehensive CASF2016 benchmarks.xlsx
- __MACOSX/._Comprehensive CASF2016 benchmarks.xlsx
