# Supplementary material for: An artificial intelligence accelerated virtual screening platform for drug discovery
Source: Nat Commun. 2024 Sep 5;15:7761. doi: 10.1038/s41467-024-52061-7 (PMC11377542; doi:10.1038/s41467-024-52061-7)
Supplement: Supplementary file 4 — Supplementary Data 1 [file 41467_2024_52061_MOESM4_ESM.zip › Comprehensive CASF2016 benchmarks.xlsx]

## Sheet: docking power
Docking power success rates when including the native ligand pose
Rank	Tool	Success rate	Score function type	Confidence Interval (90%)
1	RTMScore	0.973	DL-based	-
2	KarmaDock	0.956	DL-based	-
3	OnionNetSFCT+Vina	0.937	Hybrid	-
4	ΔVinaXGB	0.916	Hybrid	-
5	RosettaGenFF-VS	0.909	Physics-based	[87.0% ~ 92.6%]
6	Autodock Vina	0.902	Physics-based	[86.7% ~ 92.6%]
7	KORP-PL	0.891	Knowledge-based
8	ΔVinaRF20	0.891	Hybrid	[85.6% ~ 91.6%]
9	Glide@SP	0.877	Physics-based	[83.5% ~ 89.8%]
10	DrugScoreCSD	0.874	Knowledge-based	[83.2% ~ 90.2%]
11	DeepDock	0.87	DL-based	-
12	GBVI_WSA-dG@MOE	0.87	Physics-based	[83.2% ~ 89.5%]
13	PIGNet	0.87	DL-based
14	ChemPLP@GOLD	0.86	Physics-based	[81.8% ~ 88.8%]
15	LigScore2@DS	0.856	Physics-based	[81.4% ~ 88.4%]
16	Glide@XP	0.839	Physics-based	[79.3% ~ 86.7%]
17	DrugScore2018	0.835	Knowledge-based	[79.3% ~ 86.7%]
18	PLP1@DS	0.828	Physics-based	[78.6% ~ 86.0%]
19	ASP@GOLD	0.811	Knowledge-based	[76.5% ~ 84.2%]
20	ChemScore@GOLD	0.804	Physics-based	[75.8% ~ 83.5%]
21	PLP2@DS	0.793	Physics-based	[74.7% ~ 82.8%]
22	LigScore1@DS	0.768	Physics-based	[72.3% ~ 80.4%]
23	GoldScore@GOLD	0.751	Physics-based	[70.2% ~ 79.0%]
24	Alpha-HB@MOE	0.716	Physics-based	[66.7% ~ 75.4%]
25	X-ScoreHM	0.653	Physics-based	[60.4% ~ 69.5%]
26	Affinity-dG@MOE	0.635	Physics-based	[58.3% ~ 67.7%]
27	LUDI2@DS	0.635	Physics-based	[58.3% ~ 67.7%]
28	X-Score	0.635	Physics-based	[58.6% ~ 67.7%]
29	London-dG@MOE	0.632	Physics-based	[57.9% ~ 67.4%]
30	LUDI1@DS	0.632	Physics-based	[57.5% ~ 67.0%]
31	X-ScoreHS	0.596	Physics-based	[54.4% ~ 63.9%]
32	ChemScore@SYBYL	0.579	Physics-based	[52.6% ~ 62.1%]
33	X-ScoreHP	0.561	Physics-based	[50.9% ~ 60.7%]
34	Jain@DS	0.558	Physics-based	[50.9% ~ 60.4%]
35	LUDI3@DS	0.53	Physics-based	[47.7% ~ 57.5%]
36	ASE@MOE	0.505	Physics-based	[45.3% ~ 55.1%]
37	PMF@SYBYL	0.477	Knowledge-based	[42.8% ~ 52.3%]
38	PMF04@DS	0.463	Knowledge-based	[41.1% ~ 50.9%]
39	G-Score@SYBYL	0.442	Physics-based	[39.0% ~ 48.8%]
40	PMF@DS	0.428	Knowledge-based	[37.5% ~ 47.4%]
41	deltaSAS	0.302	Physics-based	[25.6% ~ 34.4%]
42	D-Score@SYBYL	0.26	Physics-based	[21.4% ~ 30.2%]

## Sheet: forward screeing power EF
Rank	Tool	EF 1%	Model type	Confidence Interval (90%)
1	RTMScore	28	DL-based	-
2	KarmaDock	23.4	DL-based	-
3	KORP-PL	22.23	Knowledge-based
4	PIGNet	19.6	DL-based	-
5	RosettaGenFF-VS-Simple	16.72	Physics-based	[13.24 ~ 21.13]
6	DeepDock	16.41	DL-based	[12.67 ~ 19.91]
7	OnionNetSFCT+Vina	15.5	Hybrid	-
8	RosettaGenFF-VS-Default	15.22	Physics-based	[11.81 ~ 19.43]
9	ΔVinaXGB	13.14	Hybrid	-
10	ChemPLP@GOLD	11.91	Physics-based	[9.08 ~ 15.50]
11	ΔVinaRF20	11.73	Hybrid	[8.84 ~ 15.41]
12	Glide@SP	11.44	Physics-based	[8.59 ~ 14.84]
13	Glide@XP	8.83	Physics-based	[6.42 ~ 11.79]
14	ChemScore@GOLD	8.65	Physics-based	[6.46 ~ 11.58]
15	Autodock Vina	7.7	Physics-based	[5.37 ~ 10.97]
16	GBVI_WSA-dG@MOE	7.62	Physics-based	[5.21 ~ 10.73]
17	ASP@GOLD	6.98	Knowledge-based	[4.89 ~ 9.85]
18	LigScore2@DS	6.82	Physics-based	[4.60 ~ 9.90]
19	LigScore1@DS	6.32	Physics-based	[4.15 ~ 9.42]
20	DrugScoreCSD	5.9	Knowledge-based	[3.94 ~ 8.38]
21	Affinity-dG@MOE	5.07	Physics-based	[3.15 ~ 7.89]
22	GoldScore@GOLD	4.27	Physics-based	[2.57 ~ 6.49]
23	PLP1@DS	3.98	Physics-based	[2.50 ~ 5.83]
24	PMF@DS	3.76	Knowledge-based	[2.34 ~ 5.68]
25	DrugScore2018	3.66	Knowledge-based	[2.27 ~ 5.44]
26	X-ScoreHM	3.21	Physics-based	[1.81 ~ 5.54]
27	PMF04@DS	3.17	Knowledge-based	[1.71 ~ 5.28]
28	LUDI1@DS	3.1	Physics-based	[1.70 ~ 5.09]
29	X-Score	2.68	Physics-based	[1.40 ~ 4.46]
30	LUDI2@DS	2.34	Physics-based	[1.05 ~ 3.92]
31	X-ScoreHS	2.17	Physics-based	[1.08 ~ 3.72]
32	London-dG@MOE	2.05	Physics-based	[0.94 ~ 3.45]
33	LUDI3@DS	1.85	Physics-based	[0.85 ~ 3.30]
34	PLP2@DS	1.81	Physics-based	[0.82 ~ 3.22]
35	X-ScoreHP	1.79	Physics-based	[0.70 ~ 3.43]
36	deltaSAS	1.76	Physics-based	[0.82 ~ 3.19]
37	Alpha-Hybrid@MOE	1.7	Physics-based	[0.64 ~ 3.10]
38	PMF@SYBYL	1.46	Knowledge-based	[0.60 ~ 2.84]
39	ASE@MOE	1.44	Physics-based	[0.59 ~ 3.02]
40	Jain@DS	1.35	Physics-based	[0.35 ~ 2.63]
41	D-Score@SYBYL	1.24	Physics-based	[0.35 ~ 2.53]
42	G-Score@SYBYL	0.89	Physics-based	[0.25 ~ 2.04]
43	ChemScore@SYBYL	0.7	Physics-based	[0.00 ~ 2.01]

## Sheet: forward screening power SR
Rank	Tool	Success rate top %1	Success rate top%5	Success rate top%10	Model type	Confidence Interval (90%)
1	RTMScore	0.667	-	-	DL-based	-
2	PIGNet	0.554	-	-	DL-based	-
3	RosettaGenFF-VS-Simple	0.491	0.772	0.86	Physics-based	[0.368 - 0.579]
4	RosettaGenFF-VS-Default	0.474	0.807	0.842	Physics-based	[0.351 ~ 0.561]
5	DeepDock	0.439	-	-	DL-based	-
6	KORP-PL	0.421	-	-	Knowledge-based	-
7	OnionNetSFCT+Vina	0.421	-	-	Hybrid	-
8	ΔVinaRF20	0.421	0.491	0.544	Hybrid	[0.298 ~ 0.509]
9	Glide@SP	0.368	0.544	0.632	Physics-based	[0.246 ~ 0.456]
10	ΔVinaXGB	0.368	-	-	Hybrid	-
11	ChemPLP@GOLD	0.351	0.614	0.649	Physics-based	[0.228 ~ 0.439]
12	Autodock Vina	0.298	0.404	0.509	Physics-based	[0.193 ~ 0.386]
13	ChemScore@GOLD	0.281	0.456	0.579	Physics-based	[0.175 ~ 0.368]
14	GBVI_WSA-dG@MOE	0.263	0.456	0.596	Physics-based	[0.158 ~ 0.351]
15	Glide@XP	0.263	0.456	0.526	Physics-based	[0.158 ~ 0.351]
16	LigScore2@DS	0.263	0.421	0.509	Physics-based	[0.158 ~ 0.351]
17	ASP@GOLD	0.228	0.491	0.684	Knowledge-based	[0.14 ~ 0.316]
18	DrugScoreCSD	0.228	0.368	0.491	Knowledge-based	[0.14 ~ 0.316]
19	LigScore1@DS	0.228	0.333	0.491	Physics-based	[0.123 ~ 0.316]
20	Affinity-dG@MOE	0.193	0.439	0.509	Physics-based	[0.105 ~ 0.263]
21	DrugScore2018	0.158	0.316	0.386	Knowledge-based	[0.07 ~ 0.228]
22	GoldScore@GOLD	0.158	0.316	0.456	Physics-based	[0.07 ~ 0.228]
23	PLP1@DS	0.158	0.351	0.421	Physics-based	[0.07 ~ 0.228]
24	LUDI1@DS	0.14	0.263	0.404	Physics-based	[0.07 ~ 0.211]
25	PMF@DS	0.14	0.193	0.333	Knowledge-based	[0.07 ~ 0.211]
26	PMF04@DS	0.14	0.298	0.421	Knowledge-based	[0.053 ~ 0.211]
27	LUDI2@DS	0.105	0.281	0.404	Physics-based	[0.035 ~ 0.158]
28	Alpha-Hybrid@MOE	0.088	0.298	0.526	Physics-based	[0.035 ~ 0.14]
29	PLP2@DS	0.088	0.193	0.316	Physics-based	[0.035 ~ 0.14]
30	X-ScoreHM	0.088	0.211	0.404	Physics-based	[0.018 ~ 0.14]
31	ASE@MOE	0.07	0.263	0.421	Physics-based	[0.018 ~ 0.123]
32	Jain@DS	0.07	0.193	0.281	Physics-based	[0.018 ~ 0.123]
33	London-dG@MOE	0.07	0.158	0.281	Physics-based	[0.018 ~ 0.123]
34	LUDI3@DS	0.07	0.158	0.333	Physics-based	[0.018 ~ 0.123]
35	PMF@SYBYL	0.07	0.123	0.281	Knowledge-based	[0.018 ~ 0.123]
36	X-Score	0.07	0.14	0.333	Physics-based	[0.018 ~ 0.123]
37	deltaSAS	0.053	0.175	0.263	Physics-based	[0 ~ 0.105]
38	D-Score@SYBYL	0.053	0.14	0.246	Physics-based	[0 ~ 0.105]
39	X-ScoreHS	0.053	0.123	0.281	Physics-based	[0 ~ 0.088]
40	G-Score@SYBYL	0.035	0.123	0.263	Physics-based	[0 ~ 0.07]
41	X-ScoreHP	0.035	0.175	0.298	Physics-based	[0 ~ 0.07]
42	ChemScore@SYBYL	0.018	0.158	0.316	Physics-based	[0 ~ 0.035]

## Sheet: reverse screening power SR
Rank	Scoringfunc	Success_rate_Top1%	Success_rate_Top5%	Success_rate_Top10%
1	RosettaGenFF-VS-Simple	0.204	0.379	0.477
2	ChemPLP@GOLD	0.175	0.291	0.411
3	RosettaGenFF-VS-Default	0.172	0.333	0.432
4	GlideScore-SP	0.165	0.27	0.375
5	DrugScoreCSD	0.154	0.239	0.33
6	ΔVinaRF20	0.151	0.249	0.316
7	DrugScore2018	0.147	0.218	0.288
8	GlideScore-XP	0.144	0.235	0.347
9	ChemScore@GOLD	0.144	0.277	0.396
10	GoldScore@GOLD	0.14	0.26	0.34
11	PLP2@DS	0.137	0.225	0.302
12	PLP1@DS	0.137	0.221	0.302
13	AutodockVina	0.137	0.228	0.312
14	GBVI/WSA-dG@MOE	0.133	0.239	0.347
15	LigScore1@DS	0.126	0.211	0.309
16	Alpha-HB@MOE	0.119	0.186	0.312
17	LigScore2@DS	0.112	0.175	0.295
18	ASP@GOLD	0.109	0.225	0.319
19	Affinity-dG@MOE	0.102	0.193	0.256
20	LUDI1@DS	0.077	0.151	0.242
21	X-ScoreHS	0.07	0.133	0.182
22	X-ScoreHP	0.067	0.112	0.179
23	X-ScoreHM	0.06	0.144	0.232
24	Jain@DS	0.06	0.116	0.172
25	LUDI2@DS	0.06	0.147	0.225
26	ChemScore@SYBYL	0.06	0.123	0.196
27	X-Score	0.056	0.123	0.193
28	London-dG@MOE	0.056	0.112	0.196
29	ASE@MOE	0.053	0.102	0.165
30	G-Score@SYBYL	0.039	0.112	0.168
31	LUDI3@DS	0.032	0.074	0.137
32	PMF@DS	0.028	0.081	0.126
33	ΔSAS	0.025	0.084	0.119
34	D-Score@SYBYL	0.021	0.084	0.144
35	PMF@SYBYL	0.021	0.081	0.126
36	PMF04@DS	0.018	0.081	0.126

## Sheet: forward screening subset
Scoring Function	Entire test set	H1	H2	H3	S1	S2	S3	V1	V2	V3
RosettaGenFF-VS-Simple	0.491	0.368	0.474	0.632	0.526	0.381	0.588	0.316	0.526	0.632
RosettaGenFF-VS-Default	0.474	0.368	0.579	0.474	0.421	0.381	0.647	0.263	0.474	0.684
ΔVinaRF20	0.421	0.263	0.368	0.632	0.368	0.381	0.529	0.263	0.526	0.474
GlideScore-SP	0.368	0.316	0.316	0.474	0.316	0.429	0.353	0.263	0.316	0.526
ChemPLP@GOLD	0.351	0.158	0.474	0.421	0.263	0.286	0.529	0.105	0.368	0.579
AutodockVina	0.298	0.158	0.211	0.526	0.211	0.286	0.412	0.105	0.421	0.368
ChemScore@GOLD	0.281	0.263	0.263	0.316	0.263	0.238	0.353	0.158	0.368	0.316
GBVI/WSA-dG@MOE	0.263	0.211	0.316	0.263	0.263	0.19	0.353	0.105	0.368	0.316
GlideScore-XP	0.263	0.263	0.263	0.263	0.211	0.286	0.294	0.158	0.263	0.368
LigScore2@DS	0.263	0.211	0.263	0.316	0.211	0.238	0.353	0.105	0.316	0.368
ASP@GOLD	0.228	0.158	0.263	0.263	0.158	0.19	0.353	0.105	0.158	0.421
LigScore1@DS	0.228	0.158	0.316	0.211	0.211	0.143	0.353	0.105	0.263	0.316
DrugScoreCSD	0.228	0.158	0.211	0.316	0.105	0.238	0.353	0.053	0.211	0.421
Affinity-dG@MOE	0.193	0.158	0.158	0.263	0.158	0.19	0.235	0.105	0	0.474
DrugScore2018	0.158	0.158	0.211	0.105	0.105	0.19	0.176	0	0.158	0.316
PLP1@DS	0.158	0.158	0.211	0.105	0.158	0.095	0.235	0.053	0.105	0.316
GoldScore@GOLD	0.158	0.105	0.263	0.105	0.211	0.095	0.176	0.105	0.211	0.158
PMF@DS	0.14	0.158	0.105	0.158	0.158	0.143	0.118	0.105	0.053	0.263
PMF04@DS	0.14	0.105	0.211	0.105	0.105	0.095	0.235	0.105	0.053	0.263
LUDI1@DS	0.14	0.263	0.105	0.053	0.211	0.143	0.059	0.105	0.158	0.158
LUDI2@DS	0.105	0.158	0.105	0.053	0.053	0.19	0.059	0.053	0.105	0.158
PLP2@DS	0.088	0.105	0.158	0	0.105	0.095	0.059	0	0.053	0.211
X-ScoreHM	0.088	0.053	0.158	0.053	0.105	0.095	0.059	0.053	0.053	0.158
Alpha-HB@MOE	0.088	0.105	0.158	0	0.105	0.143	0	0.053	0.053	0.158
London-dG@MOE	0.07	0.053	0.158	0	0.105	0.048	0.059	0.053	0.053	0.105
PMF@SYBYL	0.07	0.053	0.105	0.053	0.105	0.048	0.059	0.053	0	0.158
X-Score	0.07	0	0.158	0.053	0.158	0	0.059	0	0.105	0.105
Jain@DS	0.07	0.053	0.158	0	0.105	0.095	0	0	0.105	0.105
ASE@MOE	0.07	0	0.211	0	0.053	0.048	0.118	0	0	0.211
LUDI3@DS	0.07	0.053	0.053	0.105	0.053	0.095	0.059	0.053	0.053	0.105
D-Score@SYBYL	0.053	0.053	0.105	0	0.105	0.048	0	0.053	0	0.105
ΔSAS	0.053	0.053	0.105	0	0.105	0.048	0	0.053	0	0.105
X-ScoreHS	0.053	0	0.158	0	0.105	0	0.059	0	0.053	0.105
G-Score@SYBYL	0.035	0	0.105	0	0.053	0.048	0	0	0	0.105
X-ScoreHP	0.035	0	0.053	0.053	0.053	0	0.059	0	0.053	0.053
ChemScore@SYBYL	0.018	0	0.053	0	0	0	0.059	0	0	0.053

## Sheet: binding funnel
Scoring Function	0~2A	0~3A	0~4A	0~5A	0~6A	0~7A	0~8A	0~9A	0~10A
RosettaGenFF-VS	0.665	0.707	0.693	0.658	0.624	0.585	0.559	0.53	0.506
Autodock Vina	0.605	0.618	0.577	0.524	0.476	0.424	0.391	0.361	0.337
ΔVinaRF20	0.608	0.623	0.585	0.533	0.486	0.436	0.405	0.375	0.351
GlideScore-SP	0.512	0.529	0.504	0.474	0.438	0.403	0.374	0.346	0.324
DrugScoreCSD	0.609	0.625	0.593	0.549	0.508	0.464	0.435	0.407	0.385
GBVI/WSA-dG@MOE	0.501	0.521	0.478	0.427	0.383	0.337	0.304	0.273	0.247
ChemPLP@GOLD	0.611	0.639	0.613	0.572	0.532	0.491	0.467	0.447	0.433
LigScore2@DS	0.552	0.559	0.519	0.466	0.419	0.374	0.352	0.341	0.339
GlideScore-XP	0.472	0.509	0.487	0.459	0.424	0.39	0.362	0.334	0.311
DrugScore2018	0.598	0.626	0.604	0.575	0.548	0.515	0.491	0.468	0.45
PLP1@DS	0.621	0.651	0.629	0.595	0.556	0.512	0.485	0.46	0.439
ASP@GOLD	0.598	0.632	0.608	0.568	0.531	0.49	0.468	0.448	0.434
ChemScore@GOLD	0.551	0.605	0.593	0.559	0.524	0.486	0.467	0.45	0.439
PLP2@DS	0.614	0.655	0.639	0.61	0.578	0.538	0.513	0.49	0.468
LigScore1@DS	0.541	0.564	0.532	0.481	0.432	0.386	0.363	0.354	0.354
GoldScore@GOLD	0.39	0.46	0.46	0.442	0.42	0.388	0.374	0.364	0.357
Alpha-HB@MOE	0.519	0.584	0.584	0.566	0.545	0.524	0.516	0.512	0.505
X-ScoreHM	0.535	0.606	0.609	0.609	0.606	0.595	0.592	0.588	0.583
LUDI2@DS	0.439	0.502	0.508	0.51	0.506	0.496	0.489	0.486	0.477
X-Score	0.531	0.607	0.612	0.614	0.616	0.609	0.606	0.604	0.601
Affinity-dG@MOE	0.521	0.568	0.538	0.496	0.458	0.415	0.385	0.357	0.337
LUDI1@DS	0.419	0.493	0.505	0.513	0.513	0.504	0.498	0.495	0.485
London-dG@MOE	0.452	0.518	0.527	0.514	0.51	0.492	0.484	0.476	0.466
X-ScoreHS	0.497	0.574	0.577	0.58	0.586	0.58	0.577	0.575	0.573
ChemScore@SYBYL	0.406	0.476	0.5	0.506	0.51	0.506	0.506	0.507	0.501
X-ScoreHP	0.517	0.583	0.592	0.59	0.593	0.589	0.589	0.589	0.587
Jain@DS	0.348	0.435	0.449	0.45	0.444	0.428	0.421	0.416	0.408
LUDI3@DS	0.407	0.461	0.463	0.462	0.454	0.439	0.435	0.437	0.432
ASE@MOE	0.443	0.472	0.488	0.505	0.509	0.503	0.5	0.502	0.502
PMF@SYBYL	0.517	0.531	0.497	0.457	0.429	0.394	0.372	0.351	0.331
PMF04@DS	0.53	0.53	0.485	0.43	0.388	0.347	0.321	0.3	0.28
G-Score@SYBYL	0.318	0.406	0.425	0.437	0.451	0.447	0.444	0.445	0.442
PMF@DS	0.471	0.487	0.455	0.424	0.405	0.382	0.367	0.354	0.34
ΔSAS	0.121	0.25	0.31	0.363	0.41	0.431	0.445	0.454	0.46
D-Score@SYBYL	0.195	0.277	0.326	0.365	0.399	0.419	0.433	0.445	0.45

## Sheet: scoring power
Results obtained on the locally optimized complex structures
ScoringFunction	N	R	SD	Confidence Interval (90%)
ΔVinaRF20	285	0.774	1.38	[0.728 ~ 0.810]
RosettaGenFF-VS-Simple	283	0.648	1.65	[0.584 ~ 0.703]
GBVI/WSA-dG@MOE	277	0.633	1.69	[0.574 ~ 0.683]
X-Score	285	0.629	1.69	[0.565 ~ 0.680]
X-ScoreHS	285	0.628	1.69	[0.568 ~ 0.680]
ΔSAS	285	0.621	1.7	[0.564 ~ 0.671]
X-ScoreHP	285	0.62	1.71	[0.558 ~ 0.673]
ASP@GOLD	283	0.612	1.72	[0.545 ~ 0.671]
X-ScoreHM	285	0.607	1.73	[0.542 ~ 0.661]
ChemPLP@GOLD	283	0.606	1.73	[0.532 ~ 0.664]
DrugScore2018	285	0.596	1.75	[0.534 ~ 0.650]
DrugScoreCSD	285	0.593	1.75	[0.528 ~ 0.647]
ASE@MOE	285	0.592	1.75	[0.526 ~ 0.646]
RosettaGenFF-VS-Default	269	0.586	1.68	[0.515 ~ 0.646]
ChemScore@SYBYL	285	0.584	1.76	[0.510 ~ 0.646]
Alpha-HB@MOE	285	0.578	1.77	[0.508 ~ 0.637]
Autodock Vina	285	0.578	1.77	[0.509 ~ 0.636]
PLP1@DS	285	0.573	1.78	[0.507 ~ 0.633]
GlideScore-SP	271	0.565	1.81	[0.493 ~ 0.626]
ChemScore@GOLD	276	0.562	1.8	[0.483 ~ 0.627]
PLP2@DS	285	0.559	1.8	[0.486 ~ 0.619]
Affinity-dG@MOE	285	0.553	1.81	[0.479 ~ 0.614]
G-Score@SYBYL	283	0.525	1.85	[0.448 ~ 0.593]
D-Score@SYBYL	284	0.52	1.86	[0.448 ~ 0.583]
LUDI2@DS	285	0.504	1.88	[0.434 ~ 0.568]
LUDI3@DS	285	0.497	1.89	[0.427 ~ 0.559]
LigScore2@DS	284	0.481	1.91	[0.392 ~ 0.555]
GlideScore-XP	266	0.478	1.93	[0.393 ~ 0.558]
LUDI1@DS	284	0.473	1.91	[0.398 ~ 0.537]
GoldScore@GOLD	263	0.466	1.91	[0.387 ~ 0.537]
Jain@DS	281	0.457	1.9	[0.382 ~ 0.525]
PMF@DS	283	0.422	1.97	[0.336 ~ 0.499]
London-dG@MOE	285	0.412	1.98	[0.336 ~ 0.481]
LigScore1@DS	284	0.393	2	[0.308 ~ 0.470]
PMF@SYBYL	278	0.265	2.09	[0.173 ~ 0.351]
PMF04@DS	264	0.204	2.11	[0.098 ~ 0.298]
