# Supplementary material for: An artificial intelligence accelerated virtual screening platform for drug discovery
Source: Nat Commun. 2024 Sep 5;15:7761. doi: 10.1038/s41467-024-52061-7 (PMC11377542; doi:10.1038/s41467-024-52061-7)
Supplement: Supplementary file 5 — Supplementary Data 2 [file 41467_2024_52061_MOESM5_ESM.zip › Supplementary Data 2 Compounds-purity.xlsx]

## Sheet: KLHDC2
ID	Vendor ID	MW	Purity (%)	Smile
C1	Z7881785896	367.444	99	CC(C)C(=CC(=O)N1CCN(C2CC21)C(=O)CC3=CN=C4N=CC=CN34)C
C2	Z7881785689	378.427	100	O=C(CCCN1C=CN=N1)N2CCC(C2)NC(=O)C=3C=NC=C4C=CC=CC34
C3	Z7881785697	384.495	100	CC=1C=CC(CC(=O)N2CC=CC(C2)NC(=O)CCC3=NN=CS3)=CC1C
C4	Z7881785713	393.523	100	C[C@H]1CN(C[C@H]1NC(=O)CCN2C=CN=N2)C(=O)C(OC(C)(C)C)C(C)(C)C
C5	Z7881785813	347.312	98	OC(=O)[C@@H]1C[C@@H]1CNC(=O)C=2C=CC(OC=3C=CC(F)=C(F)C3)=CC2 |&1:3,5,r|
C6	Z7881785655	378.532	97	CC(C)(CNC(=O)C=1C=CN=NC1S)NC(=O)CC2CCCC(C)(C)C2
C7	Z7881785987	395.497	99	CC1CN(CCCN1C(=O)[C@H]2CC2(C)C)C(=O)C=3C=CC(CN4C=CN=N4)=CC3
C8	Z4983979702	371.456	100	CN(CC=1C=NN(CC=2C=CC=CC2)C1)C3=NN=C(CCCC(=O)O)S3
C9	Z7881785930	385.483	100	CC=1C=C(C)N=C(C1)C(=O)N2C[C@@H]3CN(CC[C@@H]32)C(=O)CCC4=NN=CS4 |&1:12,17,r|
C10	Z7881785853	379.361	100	CC=1C=C(C(=O)N2CC(O)(CCNC(=O)CN3C=NN=C3)C2)C(F)=CC1F
C11	Z7881785950	370.448	100	CC=1C=NC=C(CCC(=O)NC[C@H]2CCCN(C2)C(=O)C3=CN=NN3C)C1
C12	Z7881785646	377.481	97	CN(C1CCN(CC1)C(=O)[C@H]2C[C@@](C)(O)C2)C(=O)CCCC3=NN=CN3C
C13	Z7881785649	394.470	95	CC1=C(C)CC(CC1)C(=O)N2CC(C2)NC(=O)C=3C=CN=C(CN4C=NN=C4)C3
C14	Z7881785753	390.542	100	CC1(C)[C@H]2C[C@@H](C[C@H]21)C(=O)NCC3CCCN(C3)C(=O)CCC4=NN=CS4
C15	Z7881785833	375.397	100	C[C@@H]1CN(CCN1C(=O)CCN2C=CN=N2)C(=O)CC=3C=C(F)C=CC3O
C16	Z7881785886	381.420	94	CC1(CCCC1(F)F)C(=O)N2CC3C(CNC(=O)CCC4=NN=CN4)C3C2
C17	Z3587812408	338.406	100	CC1=CC(C(=O)NCCCN2C=NN=N2)=C(C)N1CC=3C=CC=CC3
C18	Z1903295352	348.353	98	COC=1C=CC(CN(C)C(=O)COC(=O)CN2C=CN=N2)=CC1OC
C19	Z7881785863	371.433	96	O=C(NCC1CCCN(CC1)C(=O)C2CC2)C3=CC=C(CN4C=CN=N4)O3
C20	Z7881785940	385.384	97	FC(F)(F)[C@@H]1C[C@@H]1C(=O)N2CC3(C2)CCN(C3)C(=O)CCCN4C=CN=N4 |&1:4,6,r|
C21	Z7881785708	358.477	98	CCC(=C(C)C(=O)N(C)C[C@H]1[C@@H]2CN(C[C@H]12)C(=O)CC=3C=NN(C)C3)C
C22	Z7881785669	383.436	100	CC(=C(C)C(=O)N1CCC(CNC(=O)CCC2=NN=CN2C)C(F)(F)C1)C
C23	Z7881785983	381.352	100	FC(F)(F)C=1C=CC=C(CC(=O)NCC2CCN2C(=O)CN3C=NN=C3)C1
C24	Z7881785877	390.357	100	CC1(CC1(F)F)C(=O)N[C@H]2C[C@@](F)(CNC(=O)CN3CCC(=O)NC3=O)C2
C25	Z7881785919	276.330	97	NC1CC=2C=CC(=CC2C1)C(=O)NCCCCC(=O)O
C26	Z4079348547	317.382	100	CCC=1C=CC(CCN2C=C(CCCOCC(=O)O)N=N2)=CC1
C27	Z1762701229	398.452	100	CC(=O)N(CC(=O)O)C1CCCN(CC1)C(=O)COC=2C=CC=3C=CC=CC3C2
C28	Z802625304	240.259	100	CC(C)C(N)C(=O)NC=1C=NN(CC(=O)O)C1
C29	Z3009405982	376.473	94	CC(C)(C)C=1C=CC(CSCC(=O)NCC2=CN(CC(=O)O)N=N2)=CC1
C2.1	Z8381047076	352.3871	100	CN(CC1=CN(CC(=O)O)N=N1)C(=O)CCC=2C=CC=C3C=CC=CC23
C2.2	Z8381047276	371.4136	95	CC(NC(=O)C1=CSC(=N1)C=2C=CC(C)=CC2)C3=CN(CC(=O)O)N=N3
C2.3	Z8381047289	330.3816	100	CC(NC(=O)CCC=1C=C(C)C=C(C)C1)C2=CN(CC(=O)O)N=N2
C2.4	Z8381047088	382.8651	98	CN(CC1=CN(CC(=O)O)N=N1)C(=O)CCCSC=2C=CC(Cl)=CC2
C2.5	Z8381047292	352.4717	100	CCCCCCCCCCC(=O)N(C)C(C)C1=CN(CC(=O)O)N=N1
C2.6	Z8381047072	374.4573	100	CC=1C=CC(C)=C(SCC(=O)N(CC=C)CC2=CN(CC(=O)O)N=N2)C1
C2.7	Z8381047258	364.4824	100	CCCCN(C(C)C1=CN(N=N1)C(C)C(=O)O)C(=O)CCCC2CCC2
C2.8	Z8381047063	351.3809	100	CC1=CC(C)=C(S1)C(=O)NCC(=O)NCC2=CN(CC(=O)O)N=N2
C2.9	Z8381047277	376.4732	100	CCC(NC(=O)CSCCCC=1C=CC=CC1)C2=CN(CC(=O)O)N=N2
C2.10	Z1991867624	304.3045	100	CN1N=CC(C(=O)NCC2=CN(CC(=O)O)N=N2)=C1C3CC3
C2.11	Z8381047065	348.42	100	CN(CC1=CN(CC(=O)O)N=N1)C(=O)CSCCC=2C=CC=CC2
C2.12	Z8381047265	339.3901	100	CC(CC(=O)NCC(=O)NCC1=CN(CC(=O)O)N=N1)C(C)(C)C
C2.13	Z8381047291	363.3355	90	CN1CC(CC(=O)NCC2=CN(CC(=O)O)N=N2)CCC1C(F)(F)F
C2.14	Z8381047077	374.4573	100	CC=1C=CC=C(CSCC(=O)N(CC=C)CC2=CN(CC(=O)O)N=N2)C1
C2.15	Z1991864395	336.3662	97	OC(=O)CN1C=C(CNC(=O)CC2OCCC=3C=CSC23)N=N1
C2.16	Z1991868966	376.4301	100	OC(=O)CN1C=C(CNC(=O)C=2C=CC=CC2SCC3CCCO3)N=N1
C2.17	Z8381047286	373.4295	93	CC(N(C)C(=O)CCC1=NC=2C=CC=CC2S1)C3=CN(CC(=O)O)N=N3
C2.18	Z8505473793	366.7597	93	Cl.COC=1N=CC=C2C(=CNC12)C(=O)NCC3=CN(CC(=O)O)N=N3
C2.19	Z8381047073	374.4573	100	OC(=O)CN1C=C(CN(CC=C)C(=O)CCSCC=2C=CC=CC2)N=N1
C2.20	Z8381047285	391.4679	100	CC(NC(=O)CSCC1=NC=2C=CC=CC2S1)C3=CN(CC(=O)O)N=N3
C2.21	Z8381047264	335.3583	96	CC1CN(CC(=C1)C)C(=O)CC(=O)NCC2=CN(CC(=O)O)N=N2

## Sheet: Nav1.7
Vendor ID	MW	Purity	Smile
Z8739902234	361.541	100	CC=1C=C(CNCC(O)COC=2C=CC(=CC2C)C(C)(C)C)SC1C
Z3831472882	312.452	95.22	CC1=NN(CC=2C=CC(C)=CC2)C(C)=C1CNC[C@@H]3C[C@H]3CN |&1:18,20,r|
Z8739902231	314.468	93	CC(C)[C@@H](N)CNCC=1C(C)=NN(CC=2C=CC(C)=CC2)C1C
Z8718594710	340.434	95.09	CC(NCC1=CC=2C(C)=CC(C)=CC2N1)C(O)C=3C=CC(C)=C(F)C3
Z8739905023	345.518	92.33	CC(CCC=1C=CC(OCC=C(C)C)=CC1)NCC(O)CCC2CC2
Z8718594704	351.433	99	CC(C)C1=NN(C=C1CNCCC=2C(F)=CC(O)=CC2F)C(C)(C)C
Z4315497494	376.512	100	COC=1C=C(CNC(CCC=2C=CC=CC2)C(C)N)C=CC1S(=O)(=O)C
Z4415557415	332.412	90.39	COC=1C=CC(CNC(C)CC=2C=CC(=CC2)N(C)C)=C(O)C1F
Z8718594701	311.421	96.99	CC=1C=C(CN[C@H]2CCC[C@@H]2CN)C=CC1OC=3C=CC=NC3
