# Supplementary material for: An artificial intelligence accelerated virtual screening platform for drug discovery
Source: Nat Commun. 2024 Sep 5;15:7761. doi: 10.1038/s41467-024-52061-7 (PMC11377542; doi:10.1038/s41467-024-52061-7)
Supplement: Supplementary file 6 — Supplementary Data 3 [file 41467_2024_52061_MOESM6_ESM.zip]

Archive with 126 entries (123 files):
- LC-MS-spectra/
- __MACOSX/._LC-MS-spectra
- LC-MS-spectra/.DS_Store
- __MACOSX/LC-MS-spectra/._.DS_Store
- LC-MS-spectra/KLHDC2/
- __MACOSX/LC-MS-spectra/._KLHDC2
- LC-MS-spectra/Nav1.7/
- __MACOSX/LC-MS-spectra/._Nav1.7
- LC-MS-spectra/KLHDC2/Z8381047289.PDF
- __MACOSX/LC-MS-spectra/KLHDC2/._Z8381047289.PDF
- LC-MS-spectra/KLHDC2/Z8381047276.PDF
- __MACOSX/LC-MS-spectra/KLHDC2/._Z8381047276.PDF
- LC-MS-spectra/KLHDC2/Z8381047060.PDF
- __MACOSX/LC-MS-spectra/KLHDC2/._Z8381047060.PDF
- LC-MS-spectra/KLHDC2/Z8381047277.PDF
- __MACOSX/LC-MS-spectra/KLHDC2/._Z8381047277.PDF
- LC-MS-spectra/KLHDC2/Z7881785669.PDF
- __MACOSX/LC-MS-spectra/KLHDC2/._Z7881785669.PDF
- LC-MS-spectra/KLHDC2/Z7881785655.PDF
- __MACOSX/LC-MS-spectra/KLHDC2/._Z7881785655.PDF
- LC-MS-spectra/KLHDC2/Z8381047088.PDF
- __MACOSX/LC-MS-spectra/KLHDC2/._Z8381047088.PDF
- LC-MS-spectra/KLHDC2/Z4079348547.PDF
- __MACOSX/LC-MS-spectra/KLHDC2/._Z4079348547.PDF
- LC-MS-spectra/KLHDC2/Z8381047063.PDF
- __MACOSX/LC-MS-spectra/KLHDC2/._Z8381047063.PDF
- LC-MS-spectra/KLHDC2/Z8381047077.PDF
- __MACOSX/LC-MS-spectra/KLHDC2/._Z8381047077.PDF
- LC-MS-spectra/KLHDC2/Z8381047076.PDF
- __MACOSX/LC-MS-spectra/KLHDC2/._Z8381047076.PDF
- LC-MS-spectra/KLHDC2/Z7881785708.PDF
- __MACOSX/LC-MS-spectra/KLHDC2/._Z7881785708.PDF
- LC-MS-spectra/KLHDC2/Z7881785697.PDF
- __MACOSX/LC-MS-spectra/KLHDC2/._Z7881785697.PDF
- LC-MS-spectra/KLHDC2/Z7881785863.PDF
- __MACOSX/LC-MS-spectra/KLHDC2/._Z7881785863.PDF
- LC-MS-spectra/KLHDC2/Z7881785877.PDF
- __MACOSX/LC-MS-spectra/KLHDC2/._Z7881785877.PDF
- LC-MS-spectra/KLHDC2/Z8381047264.PDF
- __MACOSX/LC-MS-spectra/KLHDC2/._Z8381047264.PDF
- LC-MS-spectra/KLHDC2/Z8381047258.PDF
- __MACOSX/LC-MS-spectra/KLHDC2/._Z8381047258.PDF
- LC-MS-spectra/KLHDC2/Z8381047072.PDF
- __MACOSX/LC-MS-spectra/KLHDC2/._Z8381047072.PDF
- LC-MS-spectra/KLHDC2/Z8381047073.PDF
- __MACOSX/LC-MS-spectra/KLHDC2/._Z8381047073.PDF
- LC-MS-spectra/KLHDC2/Z8381047265.PDF
- __MACOSX/LC-MS-spectra/KLHDC2/._Z8381047265.PDF
- LC-MS-spectra/KLHDC2/Z8381047065.PDF
- __MACOSX/LC-MS-spectra/KLHDC2/._Z8381047065.PDF
- LC-MS-spectra/KLHDC2/Z3587812408.PDF
- __MACOSX/LC-MS-spectra/KLHDC2/._Z3587812408.PDF
- LC-MS-spectra/KLHDC2/Z7881785646.PDF
- __MACOSX/LC-MS-spectra/KLHDC2/._Z7881785646.PDF
- LC-MS-spectra/KLHDC2/Z1991867624.PDF
- __MACOSX/LC-MS-spectra/KLHDC2/._Z1991867624.PDF
- LC-MS-spectra/KLHDC2/Z4983979702.PDF
- __MACOSX/LC-MS-spectra/KLHDC2/._Z4983979702.PDF
- LC-MS-spectra/KLHDC2/Z7881785813.PDF
- __MACOSX/LC-MS-spectra/KLHDC2/._Z7881785813.PDF
- LC-MS-spectra/KLHDC2/Z7881785753.PDF
- __MACOSX/LC-MS-spectra/KLHDC2/._Z7881785753.PDF
- LC-MS-spectra/KLHDC2/Z3009405982.PDF
- __MACOSX/LC-MS-spectra/KLHDC2/._Z3009405982.PDF
- LC-MS-spectra/KLHDC2/Z7881785833.PDF
- __MACOSX/LC-MS-spectra/KLHDC2/._Z7881785833.PDF
- LC-MS-spectra/KLHDC2/Z1903295352.PDF
- __MACOSX/LC-MS-spectra/KLHDC2/._Z1903295352.PDF
- LC-MS-spectra/KLHDC2/Z1991864395.PDF
- __MACOSX/LC-MS-spectra/KLHDC2/._Z1991864395.PDF
- LC-MS-spectra/KLHDC2/Z7881785950.PDF
- __MACOSX/LC-MS-spectra/KLHDC2/._Z7881785950.PDF
- LC-MS-spectra/KLHDC2/Z7881785987.PDF
- __MACOSX/LC-MS-spectra/KLHDC2/._Z7881785987.PDF
- LC-MS-spectra/KLHDC2/Z1991868966.PDF
- __MACOSX/LC-MS-spectra/KLHDC2/._Z1991868966.PDF
- LC-MS-spectra/KLHDC2/Z7881785983.PDF
- __MACOSX/LC-MS-spectra/KLHDC2/._Z7881785983.PDF
- LC-MS-spectra/KLHDC2/Z7881785940.PDF
- __MACOSX/LC-MS-spectra/KLHDC2/._Z7881785940.PDF
- LC-MS-spectra/KLHDC2/Z1762701229.PDF
- __MACOSX/LC-MS-spectra/KLHDC2/._Z1762701229.PDF
- LC-MS-spectra/KLHDC2/Z7881785930.PDF
- __MACOSX/LC-MS-spectra/KLHDC2/._Z7881785930.PDF
- LC-MS-spectra/KLHDC2/Z7881785919.PDF
- __MACOSX/LC-MS-spectra/KLHDC2/._Z7881785919.PDF
- LC-MS-spectra/KLHDC2/Z7881785886.PDF
- __MACOSX/LC-MS-spectra/KLHDC2/._Z7881785886.PDF
- LC-MS-spectra/KLHDC2/Z7881785689.PDF
- __MACOSX/LC-MS-spectra/KLHDC2/._Z7881785689.PDF
- LC-MS-spectra/KLHDC2/Z7881785853.PDF
- __MACOSX/LC-MS-spectra/KLHDC2/._Z7881785853.PDF
- LC-MS-spectra/KLHDC2/Z7881785649.PDF
- __MACOSX/LC-MS-spectra/KLHDC2/._Z7881785649.PDF
- LC-MS-spectra/KLHDC2/Z8381047286.PDF
- __MACOSX/LC-MS-spectra/KLHDC2/._Z8381047286.PDF
- LC-MS-spectra/KLHDC2/Z8381047292.PDF
- __MACOSX/LC-MS-spectra/KLHDC2/._Z8381047292.PDF
- LC-MS-spectra/KLHDC2/Z7881785896.PDF
- __MACOSX/LC-MS-spectra/KLHDC2/._Z7881785896.PDF
- LC-MS-spectra/KLHDC2/Z8381047291.PDF
- __MACOSX/LC-MS-spectra/KLHDC2/._Z8381047291.PDF
- LC-MS-spectra/KLHDC2/Z8381047285.PDF
- __MACOSX/LC-MS-spectra/KLHDC2/._Z8381047285.PDF
- LC-MS-spectra/KLHDC2/Z7881785713.PDF
- __MACOSX/LC-MS-spectra/KLHDC2/._Z7881785713.PDF
- LC-MS-spectra/KLHDC2/Z802625304.PDF
- __MACOSX/LC-MS-spectra/KLHDC2/._Z802625304.PDF
- LC-MS-spectra/Nav1.7/Z8718594710.PDF
- __MACOSX/LC-MS-spectra/Nav1.7/._Z8718594710.PDF
- LC-MS-spectra/Nav1.7/Z8718594704.PDF
- __MACOSX/LC-MS-spectra/Nav1.7/._Z8718594704.PDF
- LC-MS-spectra/Nav1.7/Z4415557415.PDF
- __MACOSX/LC-MS-spectra/Nav1.7/._Z4415557415.PDF
- LC-MS-spectra/Nav1.7/Z8718594701.PDF
- __MACOSX/LC-MS-spectra/Nav1.7/._Z8718594701.PDF
- LC-MS-spectra/Nav1.7/Z3831472882.PDF
- __MACOSX/LC-MS-spectra/Nav1.7/._Z3831472882.PDF
- LC-MS-spectra/Nav1.7/Z8739905023.PDF
- __MACOSX/LC-MS-spectra/Nav1.7/._Z8739905023.PDF
- LC-MS-spectra/Nav1.7/Z4315497494.PDF
- __MACOSX/LC-MS-spectra/Nav1.7/._Z4315497494.PDF
- LC-MS-spectra/Nav1.7/Z8739902231.PDF
- __MACOSX/LC-MS-spectra/Nav1.7/._Z8739902231.PDF
- LC-MS-spectra/Nav1.7/Z8739902234.PDF
- __MACOSX/LC-MS-spectra/Nav1.7/._Z8739902234.PDF
